# Supplementary material for: In vivo effects of olive oil and trans-fatty acids on miR-134, miR-132, miR-124-1, miR-9-3 and mTORC1 gene expression in a DMBA-treated mouse model
Source: PLoS One. 2021 Feb 4;16(2):e0246022. doi: 10.1371/journal.pone.0246022 (PMC7861522; doi:10.1371/journal.pone.0246022)
Supplement: S1 Table — (XLS) [file pone.0246022.s001.xls]

## Sheet: liver
control (DMBA)	miR-134	miR-132	miR-124-1	miR-9-3	mTOR		Oliva oil	miR-134	miR-132	miR-124-1	miR-9-3	mTOR		TFA	miR-134	miR-132	miR-124-1	miR-9-3	mTOR
mice 1	11119	10518	8158	6474	8447			10496	7669	3024	8856	8007			26927	24985	66534	48892	20947
mice 2	6641	8929	7969	9562	12436			6028	8028	3220	4736	5208			41510	57221	116683	59299	17841
mice 3	13356	13343	6426	14236	10934			9481	9991	3861	6173	7586			49317	60894	63982	49393	16167
mice 4	8173	12241	13470	12067	10505			7287	7878	4217	6491	7357			27449	34999	93641	72742	13854
mice 5	10375	8235	10973	9396	9198			6243	12288	5857	8293	7055			49766	44722	87674	38282	14395
mice 6	10335	6734	13002	8266	8480			10325	10667	5623	6793	6185			29971	39377	130688	45192	18194
mean	9999.83	10000	9999.67	10000.2	10000			8310	9420.17	4300.33	6890.33	6899.67			37490	43699.7	93200.3	52300	16899.7
SD	2136.53	2287.47	2654.9	2523.63	1439.15
T-trial								0.211727	0.659356	0.00125696	0.0358017	0.0023884			0.000111008	0.000137287	1.83821e-05	8.18312e-06	0.000267031
Significancy (0.05)								0	0	1	1	1			1	1	1	1	1
Significancy (0.001)								0	0	0	0	0			1	1	1	1	1

## Sheet: spleen
control (DMBA)	miR-134	miR-132	miR-124-1	miR-9-3	mTOR		Oliva oil	miR-134	miR-132	miR-124-1	miR-9-3	mTOR		TFA	miR-134	miR-132	miR-124-1	miR-9-3	mTOR
mice 1	7636	12108	7164	11118	7923			12243	10831	8935	6578	8627			15138	37401	54178	62908	13677
mice 2	12974	7004	12422	7199	10732			10146	11338	4347	5694	6626			30522	21415	49473	52458	10035
mice 3	11281	7728	13703	7359	9475			8822	5422	6218	7892	7945			25599	23458	31987	43015	11074
mice 4	8858	11984	8341	12924	11991			9934	8760	5608	5455	7538			33153	39440	24199	30866	13521
mice 5	7703	13029	6511	13234	9364			6041	6411	8553	6153	6354			27485	45621	28165	35528	9744
mice 6	11549	8147	11860	8165	10516			7716	7038	4744	3033	7309			19185	27247	32793	28430	13653
mean	10000.2	10000	10000.2	9999.83	10000.2			9150.33	8300	6400.83	5800.83	7399.83			25180.3	32430.3	36799.2	42200.8	11950.7
SD	2043.44	2419.59	2769.06	2531.34	1275.42
T-trial								0.517142	0.272942	0.0341872	0.00933468	0.00292351			0.000423929	0.000288379	0.000372443	0.000181241	0.0685903
Significancy (0.05)								0	0	1	1	1			1	1	1	1	0
Significancy (0.001)								0	0	0	0	0			1	1	1	1	0

## Sheet: kidneys
control (DMBA)	miR-134	miR-132	miR-124-1	miR-9-3	mTOR		Oliva oil	miR-134	miR-132	miR-124-1	miR-9-3	mTOR		TFA	miR-134	miR-132	miR-124-1	miR-9-3	mTOR
mice 1	10980	6868	8385	12897	11346			4905	2892	3884	2612	7037			38895	61469	64652	31825	10628
mice 2	12233	7781	13293	11093	12087			3221	2705	3648	2723	6941			29337	38126	50373	18225	14171
mice 3	6441	12095	8285	9631	9834			5125	3242	7281	4224	8954			28132	40117	59159	25057	9119
mice 4	10604	8813	7285	7137	8969			3314	4666	6458	3042	9314			26710	67179	54077	18365	10852
mice 5	8253	10951	14663	7517	7942			2915	2882	7046	2786	9872			34003	66794	31851	26548	13827
mice 6	11491	13492	8090	11727	9820			4821	4435	4082	3817	6486			45964	45635	34490	35378	12202
mean	10000.3	10000	10000.2	10000.3	9999.67			4050.17	3470.33	5399.83	3200.67	8100.67			33840.2	53220	49100.3	25899.7	11799.8
SD	2010.52	2367.48	2862.29	2123.99	1385.98
T-trial								0.000127641	0.000160459	0.010179	4.27544e-05	0.0506744			1.98779e-05	1.58845e-05	3.60883e-05	0.000341917	0.10639
Significancy (0.05)								1	1	1	1	0			1	1	1	1	0
Significancy (0.001)								1	1	0	1	0			1	1	1	1	0
